# Supplementary material for: Dose Rate Effects on the Selective Radiosensitization of Prostate Cells by GRPR-Targeted Gold Nanoparticles
Source: Int J Mol Sci. 2022 May 9;23(9):5279. doi: 10.3390/ijms23095279 (PMC9105611; doi:10.3390/ijms23095279)
Supplement: Supplementary file 1 [file ijms-23-05279-s001.zip]

Archive with 1 entries (1 files):
- ijms-1709131-supplementary.pdf
